# Supplementary material for: Effects of short-term pre-competition weight loss on certain physiological parameters and strength change in elite boxers
Source: PLoS One. 2024 May 23;19(5):e0304267. doi: 10.1371/journal.pone.0304267 (PMC11115213; doi:10.1371/journal.pone.0304267)
Supplement: S1 Data — (XLSX) [file pone.0304267.s001.xlsx]

## Sheet: Sayfa1
Group	body mas 1	body mass 2	body fat % 1	body fat % 2	BMI	BMI	left arm 1	left arm 1	right arm1	right arm2	left leg 1	left leg2	right leg1	right leg2	Quadriseps submaks1	Quadriseps submaks2	Quadriseps maks1	Quadriseps maks2	Hamstring submaks1	Hamstring submaks1	Hamstring maks1	Hamstring maks2	Arm_internal rotation1	Arm_internal rotation2	Arm_internal rotation maks1	Arm_internal rotation maks2	Arm_external rotation sub1	Arm_external rotation sub2	Arm_external rotation maks1	Arm_external rotation maks2
C	69	69.01	12	13	23.1	23.32	2.21	2.22	2.4	2.4	6.31	7.31	6.21	7.21	232	231	319	316	100	132	162	145	45	46	59	59	60	58	68	76
C	71	71.01	14	15	23.18	23.88	2.3	2.3	2.3	2.3	7.41	7.41	7.01	7.01	205	206	350	335	130	98	149	158	33	34	50	51	52	52	74	71
C	69.1	69.1	12	13	23.5	23.9	2.1	2.1	2.4	2.4	6.21	7.21	6.21	7.21	251	251	328	318	117	110	145	151	51	42	53	56	57	54	71	70
C	70	70	14	16	23.6	23.9	2.21	2.23	2.51	2.4	6.6	7.61	6.71	7.71	217	218	337	350	105	126	156	162	38	40	48	48	53	51	76	74
C	72	72	12	13	22.4	24.5	2.31	2.31	2.4	2.4	7.21	7.6	7.21	7.6	224	223	310	305	126	119	163	149	26	53	60	60	56	56	70	73
C	75.6	75.6	14.84	14.84	23.1	23.8	2.3	2.61	2.4	2.51	7.61	7.61	7.21	7.21	195	195	318	327	112	102	148	155	42	37	45	52	51	59	75	69
C	69	69	12.65	13	23.1	24.8	2	2.3	2.4	2.4	5.91	6.9	5.81	6.81	245	242	344	340	133	136	157	147	54	49	56	57	58	53	69	72
C	78	78	13	14	23.3	23.3	2.37	2.37	2.5	2.4	6.91	7.91	6.91	7.9	235	235	325	312	119	114	151	160	32	49	51	50	50	50	73	68
C	69	69	12	13	23.1	23.3	2.32	2.32	2.31	2.41	7.01	7.01	7.01	7.11	209	239	331	324	108	105	146	152	47	41	57	53	54	57	67	75
C	69	69	15	11.08	23	23	2.34	2.34	2.4	2.4	7.21	7.21	7.41	7.31	228	228	305	332	123	123	155	157	36	35	52	55	59	55	72	77
ED1	70	70	13	11.07	23	23	2.21	2.21	2.4	2.4	6.01	6.6	6.21	6.6	253	247	313	350	104	103	163	165	46	45	61	60	59	62	76	81
ED1	70	69	12	11.7	22	22	2.3	2.3	2.3	2.39	7.01	6.4	7.01	6.4	198	215	347	322	119	130	157	152	45	47	50	54	50	56	69	73
ED1	72	69	13	13.7	22	22	2.1	2.1	2.4	2.4	6.21	6.4	6.11	6.4	236	226	336	330	123	125	149	148	41	49	55	55	55	54	73	79
ED1	75.6	69	14.82	12.96	24	24	2.21	2.21	2.41	2.41	6.61	6.2	6.71	6.3	215	241	319	337	110	112	168	159	34	33	49	52	52	60	70	70
ED1	83.5	70	12	12.06	24	24	2.84	2.34	2.3	2.45	7.21	6.1	7.11	6.1	247	252	328	346	126	119	153	153	52	54	59	58	58	58	75	76
ED1	80	69	14.84	12.43	22	22	2.37	2.6	2.4	2.39	7.61	7.2	7.21	7.2	228	229	341	313	112	107	161	161	45	45	52	59	51	53	71	72
ED1	80	75	12.65	13.95	22	25.01	2	2	2.39	2.4	5.91	5.5	5.81	5.5	204	205	325	328	120	122	156	155	37	38	58	51	56	55	68	80
ED1	78	78	15	15.9	23.8	23.8	2.37	2.3	2.5	2.39	6.91	6.5	6.91	6.5	234	239	354	341	108	114	150	150	43	43	53	57	53	61	74	74
ED1	70	69.98	16	15.17	22.5	22.5	2.37	2.34	2.41	2.39	7.01	7	7.01	7.9	220	218	308	324	116	109	164	166	39	30	56	53	49	59	72	77
ED1	70	69	13	12.88	23.5	23.5	2.35	2.03	2.5	1.66	6.31	6.01	6.21	6.29	241	233	332	360	105	121	152	154	35	35	47	56	54	51	77	68
ED2	71	65	12.27	8.9	23	23	2.21	2	2.6	1.85	7.41	5.01	7.01	4	248	228	339	262	132	82	165	150	45	37	58	46	58	46	78	63
ED2	75	66	13.88	8.6	22.1	20.5	2.3	2.04	2.7	1.76	6.21	3.21	6.11	3.21	211	207	345	311	110	97	152	136	33	35	51	39	53	41	68	54
ED2	72	62	14.5	9.9	23	22	2.41	2.04	2.8	1.7	6.6	3.61	6.71	3.71	225	214	322	296	119	92	148	142	40	35	56	44	56	43	75	60
ED2	75.6	66	14.82	8.96	23.8	22.04	2.61	2.05	2.71	1.9	7.21	5.21	7.21	4.1	219	188	331	273	107	84	159	147	36	35	50	40	51	40	71	56
ED2	78	69	13.2	8.9	23.8	22	2.41	2	2.8	1.6	7.81	5.61	7.21	4.21	236	234	313	312	123	105	153	138	51	30	53	47	54	45	66	65
ED2	80	72	14.84	9	23.9	24.1	2.4	2.04	2.8	1.8	5.9	3.9	5.81	3.81	231	220	327	254	112	90	161	145	29	35	57	42	50	39	76	52
ED2	80	70	12.65	9.5	23.9	23	2.2	2	2.7	1.9	6.91	4.91	6.91	4	205	199	347	282	128	99	155	132	37	31	52	38	57	42	70	59
ED2	78	70	14.88	9.8	23.8	22.04	2.3	2.02	2.7	1.9	7.01	5.01	7.01	4	242	211	320	299	106	85	150	149	44	36	55	41	52	38	73	55
ED2	75	64	16.77	11	22	20.5	2.41	2.04	2.8	1.5	7.21	5.21	7.41	4.31	214	193	335	267	116	94	166	134	38	33	49	45	55	44	79	61
ED2	78	67	14.22	9.1	23	21	2.41	2.01	2.71	1.7	7.21	5.1	7.31	4.1	230	205	312	289	103	98	154	143	41	33	54	43	49	37	67	57
